# Supplementary material for: Magnetic Shielding Analysis of Bonding in [1.1.1]Propellane
Source: J Phys Chem A. 2023 Jan 19;127(4):861–9. doi: 10.1021/acs.jpca.2c06450 (PMC9900594; doi:10.1021/acs.jpca.2c06450)
Supplement: Supplementary file 2 — jp2c06450_si_002.zip [file jp2c06450_si_002.zip]

Archive with 7 entries (7 files):
- 111propellane-b3lyp.cube
- 111propellane-cas22.cube
- bicyclo111pentane-b3lyp.cube
- bicyclobutane-b3lyp.cube
- bicyclobutane-cas22.cube
- cyclopropane-b3lyp.cube
- tetrahedrane.cube
