# Supplementary material for: Magnetic Shielding Analysis of Bonding in [1.1.1]Propellane
Source: J Phys Chem A. 2023 Jan 19;127(4):861–9. doi: 10.1021/acs.jpca.2c06450 (PMC9900594; doi:10.1021/acs.jpca.2c06450)
Supplement: Supplementary file 3 — jp2c06450_si_003.zip [file jp2c06450_si_003.zip]

Archive with 7 entries (7 files):
- 111-propellane-figure-2.png
- 111-propellane-figure-1.svg
- 111-propellane-figure-4.svg
- 111-propellane-figure-3.svg
- 111propellane-toc.tif
- 111propellane-figure-5-e-h.svg
- 111propellane-figure-5-a-d.svg
